# Supplementary material for: Prevalence and Associated Factors of Malocclusion among Preschool Children in Huizhou, China: A Cross-Sectional Study
Source: Healthcare (Basel). 2023 Apr 6;11(7):1050. doi: 10.3390/healthcare11071050 (PMC10094330; doi:10.3390/healthcare11071050)
Supplement: Supplementary file 1 [file healthcare-11-01050-s001.zip]

Archive with 1 entries (1 files):
- healthcare-2210873-supplementary.pdf
